# Supplementary material for: STAG2 regulates interferon signaling in melanoma via enhancer loop reprogramming
Source: Nat Commun. 2022 Apr 6;13:1859. doi: 10.1038/s41467-022-29541-9 (PMC8986786; doi:10.1038/s41467-022-29541-9)
Supplement: Supplementary file 4 — Supplementary Data 1 [file 41467_2022_29541_MOESM4_ESM.xlsx]

## Sheet: our_data
	HIC		HICHIP
	WT	KD	WT_C	WT_D	KD_C	KD_D
R1 stat
total	233022692	231510582	202651150	202622934	208639312	196310880
mapped	213723268	212836859	190185209	190129351	193972799	181957763
global	145152969	149032554	162633610	162790727	170626648	158668371
local	68570299	63804305	27551599	27338624	23346151	23289392
R2.stat
total	233022692	231510582	202651150	202622934	208639312	196310880
mapped	205084339	203386232	185852957	185926057	189782148	178261822
global	141080210	143662592	158631725	158982378	166659048	155224135
local	64004129	59723640	27221232	26943679	23123100	23037687
pairstat
total processed	233022692	231510582	202651150	202622934	208639312	196310880
unmapped pairs	5417352	5393285	7196038	7343942	9375801	9297804
unique paired alignm	146813039	147518468	145683121	146085238	151281673	141728828
multiple_pairs_alignement	0	0	0	0	0	0
Pairs_with_singleton	36403073	36011503	14872058	14502576	14772075	13806567
Low_qual_singleton	0	0	0	0	0	0
Unique_singleton_alignments	0	0	0	0	0	0
Multiple_singleton_alignments	0	0	0	0	0	0
Reported_pairs	146813039	147518468	145683121	146085238	151281673	141728828
Valid interactions
Valid_interaction_pairs	122209941	119515432	69016398	68458461	56727973	54374210
Valid_interaction_pairs_FF	30419615	29698782	16601460	16425815	13423525	12889694
Valid_interaction_pairs_RR	30367756	29639132	16739405	16550051	13536356	12999674
Valid_interaction_pairs_RF	30148280	29475317	16870701	16748564	13784573	13244259
Valid_interaction_pairs_FR	31274290	30702201	18804832	18734031	15983519	15240583
Dangling_end_pairs	7787008	10024960	47948061	48174193	61703063	55930719
Religation_pairs	2720954	3375399	10821866	11235321	13357888	12208823
Self_Cycle_pairs	125290	110493	963251	1161060	1176932	1183134
Single-end_pairs	0	0	0	0	0	0
Dumped_pairs	6787	7234	5936	5526	6582	6217
all	132849980	133033518	128755512	129034561	132972438	123703103
valid_interaction	122209941	119515432	69016398	68458461	56727973	54374210
valid_interaction_rmdup	106072869	106374749	64398271	63851772	52345714	50116048
trans_interaction	18294106	20338290	9988330	9846900	8489593	8165023
cis_interaction	87778763	86036459	54409941	54004872	43856121	41951025
cis_shortRange	18577986	16028591	16446338	16580554	14690781	14051152
cis_longRange	69200777	70007868	37963603	37424318	29165340	27899873
