# Supplementary material for: STAG2 regulates interferon signaling in melanoma via enhancer loop reprogramming
Source: Nat Commun. 2022 Apr 6;13:1859. doi: 10.1038/s41467-022-29541-9 (PMC8986786; doi:10.1038/s41467-022-29541-9)
Supplement: Supplementary file 6 — Source Data [file 41467_2022_29541_MOESM6_ESM.xlsx]

## Sheet: Fig 3e
	Fig 3e
		M14			Colo829			Mel1617
		- Doxy	+ Doxy		- Doxy	+ Doxy		- Doxy	+ Doxy
		1.58	11.92		0.986993	7.28255		1.00463	1.72508
		0.72	6.19		1.21233	6.18073		0.872564	1.60214
		0.88	12.03		0.835731	4.9512		1.00928	1.64718
								1.13027	1.46071

## Sheet: Fig 3f
	Fig 3f

## Sheet: Fig 4a
	Fig 4a
		M14			Colo829
		- Doxy	+ Doxy		- Doxy	+ Doxy
		1.50062	6.49302		1.0481	5.17339
		0.90682	2.66762		1.16833	4.5037
		0.734867	5.71818		0.816643	4.03092

## Sheet: Fig 4b
	Fig 4b

## Sheet: Fig 4d
	Fig 4d
		M14
		- Doxy	+ Doxy
		603	2016
		533	1651
		481	3968

## Sheet: Fig 4e
	Fig 4e

## Sheet: Fig 4f
	Fig 4f
		WT	Δ #62	Δ #74	Δ #82
		0.80107	4.00925	3.10229	2.54324
		1.00231	4	2.58471	3.6978
		0.450625	3.90864	1.83613	2.56093
		1.59844
		2.17347
		0.858565
		0.90125
		1.23971
		0.895025

## Sheet: Fig 4g
	Fig 4g
		WT	Δ #62	Δ #74	Δ #82
		0.636299	4.06835	3.2216	5.44316
		1.50641	4.2904	2.87676	4.99717
		0.560367	3.41317	2.51016	3.80469
		1.59967
		2.4079
		1.75862
		0.859227
		1.05296
		1.1053

## Sheet: Fig 4h
	Fig 4h
		WT	Δ #62	Δ #74	Δ #82
		250	798	701	466
		242	871	786	589
		366	765	702	623
		379
		384
		400
		280
		298
		312

## Sheet: Fig 4i
	Fig 4i

[truncated: 19 more sheets: Fig 4j, Fig 4k, Fig 4l, Fig 4m, Fig 4n, Supplementary fig 7d, Supplementary fig 7e, Supplementary fig 7f, Supplementary fig 7h, Supplementary fig 7i, Supplementary fig 7j, Supplementary fig 7k, Supplementary fig 7l, Supplementary fig 7m, Supplementary fig 7n, Supplementary fig 7o, Supplementary fig 9c, Supplementary fig 10a, Supplementary fig 10b]
